# Supplementary material for: Injectable Platelet-Rich Fibrin as a Drug Carrier Increases the Antibacterial Susceptibility of Antibiotic—Clindamycin Phosphate
Source: Int J Mol Sci. 2022 Jul 3;23(13):7407. doi: 10.3390/ijms23137407 (PMC9266531; doi:10.3390/ijms23137407)
Supplement: Supplementary file 1 [file ijms-23-07407-s001.zip]

Archive with 1 entries (1 files):
- ijms-1783971-supplementary.pdf
